# Supplementary material for: pH Measurement at Elevated Temperature with Vessel Gate and Oxygen-Terminated Diamond Solution Gate Field Effect Transistors
Source: Sensors (Basel). 2022 Feb 25;22(5):1807. doi: 10.3390/s22051807 (PMC8915005; doi:10.3390/s22051807)
Supplement: Supplementary file 1 [file sensors-22-01807-s001.zip]

Archive with 1 entries (1 files):
- sensors-1583743-supplementary.pdf
